# Supplementary material for: Papillary Thyroid Carcinoma, Bilateral Macronodular Adrenal Cortical Disease-Related Cortisol Excess, and Femoral Enchondroma: A Novel Phenotype–Genotype Based on Next-Generation Sequencing (Variants of APC, MSH6, and CACNA1S Genes)
Source: Diagnostics (Basel). 2026 Apr 16;16(8):1185. doi: 10.3390/diagnostics16081185 (PMC13114812; doi:10.3390/diagnostics16081185)
Supplement: Supplementary file 1 [file diagnostics-16-01185-s001.zip]

Archive with 1 entries (1 files):
- diagnostics-4219866-supplementary.pdf
